# Supplementary material for: Coupling spectral analysis and hidden Markov models for the segmentation of behavioural patterns
Source: Mov Ecol. 2017 Sep 22;5:20. doi: 10.1186/s40462-017-0111-3 (PMC5609058; doi:10.1186/s40462-017-0111-3)
Supplement: Supplementary file 1 — Algorithm of the method (training dataset available in additional file 2). (R 13 kb) [file 40462_2017_111_MOESM1_ESM.r]

#######################################################################################################################
#####                                                                                                             #####
#####       Coupling spectral analysis and hidden Markov models for the segmentation of behavioural pattern       #####
#####                                                                                                             #####
#######################################################################################################################

# Authors:   K. Heerah, M. Woillez, R. Fablet, F. Garren, S. Martin, H. De Pontual
# Funding:   DST Data were provided by the Bargip Project funded by Ifremer, France Filière Pêche 
#            and the French Ministry for the Environment. 
#            K. Heerah's postdoctoral fellowship was funded by Ifremer and the French Brittany district.
# Date:      16/05/2017 
# R version: 3.2.3

# clean workspace
rm(list=ls())

# load R packages (versions in comments)
library("fields")   # fields_8.3-6
library("plotrix")  # plotrix_3.6-1
library("e1071")    # e1071_1.6-7
library("NMF")      # NMF_0.20.6
library("MASS")     # MASS_7.3-45
library("depmixS4") # depmixS4_1.3-3

# set paths
data_path = "C:/Users/kheerah/Documents/GEOPEL/Data/3.Formated/Final" 
fig_path  = "C:/Users/kheerah/Documents/GEOPEL/R/Graphics/"
data_out  = "C:/Users/kheerah/Documents/GEOPEL/Publications/Paper1/Review/Figures/For submission"

# set working directory
setwd(data_path)

# load depth time series of 4 months for one tagged seabass
dst <- read.table(paste(data_out,"/A10999.csv",sep=""),sep=";",header=T)
dst$Date.Time <- as.POSIXlt(strptime(as.character(dst$Date.Time),"%d/%m/%Y %H:%M:%S",tz=""))
dst$shortDate <- substr(as.character(dst$Date.Time),1,10)

#--------------------------------------------------
### 1. STFT analysis and periodogram matrix 
#--------------------------------------------------

Dep = scale(dst$Depth,center=T) # center depth data for individuals
    
#Transform dataset into a time series format
data <- ts(Dep,start=as.numeric(dst$Date.Time[1]),end=as.numeric(dst$Date.Time[nrow(dst)]),frequency=1/90)
    
#Choice of window size, increment etc.
d=7
ic=1
win=floor((d*24*60)/1.5)  # window size according to sample frequency: every 1.5 min 
inc=floor((ic*24*60)/1.5) # window incrementation according to sample frequency: every 1.5 min
coef=floor(win/2) # number of coefficient of the fourier transform - set to half of window size
sample.rate=1/180 # need to multiply acquisition by 2
    
#Short Term Fourier Transform
four <- stft(data,win=win,inc=inc,coef=coef,wtype="hanning.window")
four_val <- four$values
log_four <- log10(four_val)

# plotting  STFT outcomes
dst$Date.Time <- as.POSIXct(as.numeric(dst$Date.Time), origin='1970-01-01')
dat <-seq(dst$Date.Time[1],dst$Date.Time[nrow(dst)],length.out=dim(log_four)[1]) # enables to recreate the time vector used in the STFT analysis
    
freq=0:(coef-1)*sample.rate/coef # frequency bandwidths of the STFT
tim = (1/freq)/3600 # conversion of the frequencies in periods to facilitate ecological interpretations
ylab=data.frame(freq,tim)
ylab2=ylab[ylab$freq<=2e-04,] # for plotting we exclude patterns of less than one hour

par(mar=c(2.5,4.1,2.5,4.1))
image(dat,freq,log_four,xaxt="n",yaxt="n",xlab="Date",ylab="Period (hour)",ylim=c(0,2e-04),col=tim.colors(64),main="STFT")
axis(2,at=ylab2$freq[c(2,8,15,22,29,43,57,85,113)],labels=round(ylab2$tim[c(2,8,15,22,29,43,57,85,113)],digits=1),cex.axis=0.8,las=2)
axis.POSIXct(1,x=dst$Date.Time, at=seq(dst$Date.Time[1],dst$Date.Time[nrow(dst)],by="month"),format="%d/%m/%y", labels = TRUE,cex.axis=0.8)
image.plot(legend.only=TRUE,col=tim.colors(64),zlim=range(log_four),legend.lab="Variance density (log m²/Hz)")

#-------------------------------------------------------------------------------
### 2. Division of the periodogram in two parts according to movement scale
#-------------------------------------------------------------------------------

#--------------------------------------------
### from 6 to 72 hours: daily scale movements
  bd=which(tim>=6 & tim<=72)
  fft672 <- four_val[,bd]

  #plot of the mean periodogram for S6-72h
  perio=apply(fft672,2, mean)
  ylab2=ylab[bd,]
  
  plot(ylab2$freq,perio,type="l",xaxt="n",ylab="Mean variance density (m²/Hz)",xlab="Period (hour)",main="mean periodogram",cex.lab=0.9)
  axis(1,at=ylab2$freq[c(1,5,12,19,27,26)],labels=round(ylab2$tim[c(1,5,12,19,27,26)],digits=1),cex.lab=0.8)
  abline(v=2.314815e-05,col="orange",lty=2)
  abline(v=1.157407e-05,col="orange",lty=2)
  abline(v=3.472222e-05,col="orange",lty=2)
  abline(v=2.149471e-05,col="blue",lty=2)
  
#------------------------------------------- 
###from 0.5 to 6 hours: fine scale movements  
  bd2=which(tim>=0.5 & tim<6)
  fft056 <- four_val[,bd2]
  ylab2=ylab[bd2,]
  
# calculation of the daily slope of the Log-Log relationship between variance density and frequency: SLP Log-Log
  slp=rep(0,nrow(fft056))
  logfreq=log10(ylab2$freq)
  
  for(i in 1:nrow(fft056)){
   logresp=log10( fft056[i,])
   md <- lm(logresp~logfreq)
   slp[i] <- md$coefficients[2]
   
   plot(logfreq,logresp,type="l",ylab="Log mean variance density (log10 m²/Hz)",xlab="Log frequency (log10 Hz)",main="Slope Log-Log",xaxs="i", yaxs="i",cex.lab=0.9)
   abline(coef(md),col="red",lwd=2,xlim=c(-4.2,-3.2),lty=2)
   legend("bottomleft",legend=paste("SLP Log-Log =", round(md$coefficients[2],digits=2),sep=""), text.col="red",text.font=2,bty="n",cex=0.8)
  }
  
# Dataset for further analysis - combine matrix of S6-72h and SLP Log-Log for S0.5-6h (used as an index of movement randomness)
data <- cbind.data.frame(fft672,slp)

###---------------------------------------------------------------------------------------------
## 3. Non Negative Matrix Factorization for S6-72h
###---------------------------------------------------------------------------------------------

datascale=apply(data[,1:26],2,scale,center=F,scale=T) #data scaling before NNMF to have more homogeneous variance between individuals and sites 
                                                      # - even though here we only present a sample dataset

dout<-nmf(datascale,2:20,method="snmf/l",.opt="vp6") # This takes a long time. Be patient...
plot(dout) # plot of the NNMF coefficients

#selection of optimal NNMF factors
cof=dout$measures$cophenetic
dcof=diff(cof)
rank=c(3:20)
ng1=rank[which(dcof<0)[2]]-1 ## optimal number of factor == first rank value after which the coefficient start to decrease significantly
ng1

rss=dout$measures$rss
interp=approx(c(1,19),c(rss[1],rss[19]),xout=1:19,method="linear")
#lines(2:20,interp$y,col="blue")
dif_x=interp$x-(1:19)
dif_y=interp$y-rss
dist=sqrt(dif_x^2+dif_y^2)
dm=which(dist==max(dist)) ## inflexion point of the Rss curve
rank=c(2:20)
ng2=rank[dm]
ng2

par(mfrow=c(2,1),mar=c(2,4,2,2),oma=c(2,0,0,0))
plot(2:20,cof,type="b",ylab="cophenetic coefficient",xlab="NNMF factorization ranks",main="A")
abline(v=ng1,col="red",lty=2)
plot(2:20,rss,type="b",ylab="RSS",xlab="NNMF factorization ranks",main="B")
abline(v=7,col="red",lty=2)
interp=approx(c(1,19),c(rss[1],rss[19]),xout=1:19,method="linear")
lines(2:20,interp$y,col="blue")
dif_x=interp$x-(1:19)
dif_y=interp$y-rss
dist=sqrt(dif_x^2+dif_y^2)
dm=which(dist==max(dist)) 
points(dm+1,dout$measures$rss[dm],col="red",pch=19)
mtext("NNMF factorization ranks",1,2.5,cex=0.8)

######################################################################################################################
###
### Important: in this particular example the two indices to define the optimal number of NNMF factor are different
### In that case, we will favour the greater number of ranks as it is better to keep more than less information.
###
######################################################################################################################

## Selection of the NNMF with the appropriate number of factors - here 7
dout7=dout[[3]]$'7'

w7=dout7@fit@W # matrix containing the variance density values associated with each NNMF factor over time
h7=dout7@fit@H # matrix containing the coefficient weights of each NNMF factors for the different frequency bandwidths

## plot NNMF factors
win= floor((d*24*60)/1.5) # window size
inc=floor((ic*24*60)/1.5) # incrementation de la fenetre
coef=floor(win/2) # number of coefficient of the fourier transform - set to half of window size
sample.rate=1/180 

freq=0:(coef-1)*sample.rate/coef
tim = (1/freq)/3600
bd=which(tim>=6 & tim<=72)
freq=freq[bd]
tim=tim[bd]

leta=c("1a","2a","3a","4a","5a","6a","7a")
letb=c("1b","2b","3b","4b","5b","6b","7b")
par(mfrow=c(4,4),mar=c(3.9,3.8,2,2))
for (i in 1:dim(h7)[1]){
  plot(h7[i,],freq,type="l",col=tim.colors(7)[i],yaxt="n",ylab="Period (hour)",lwd=1,xlab="Coefficients weights",cex.lab=0.9,main=leta[i])
  axis(2,at=freq[c(5,12,19)],labels=round(tim[c(5,12,19)],digits=1),cex.lab=0.2)
  abline(h=2.314815e-05,col="red",lty=2,lwd=0.8)
  abline(h=1.157407e-05,col="red",lty=2,lwd=0.8)
  abline(h=3.472222e-05,col="red",lty=2,lwd=0.8)
  plot((w7[,i]),type="l",col=tim.colors(7)[i],ylab="Variance density (m²/Hz)",xlab="Time window number",cex.lab=0.9,main=letb[i])
}

###---------------------------------------------------------------------------------------------
## 4. HMM on NNMF factors for S6-72h and SLP Log-Log for S0.5-6h
###---------------------------------------------------------------------------------------------

data=cbind.data.frame(w7,slp)
names(data)=c("f1","f2","f3","f4","f5","f6","f7","slp")

## creation of model criterion vectors
mH<- rep(NA,9)
sH<- rep(NA,9)
BIC <- rep(NA,9)
AIC <- rep(NA,9)
LL<- rep(NA,9)

for (ns in 2:10){ ## In that example, the HMMs with more than 2 states do not converge
  set.seed(8) 
  mod<- depmix(list(f1~1,f2~1,f3~1,f4~1,f5~1,f6~1,f7~1,slp~1),data=data,nstates=ns,family=list(gaussian(),gaussian(),gaussian(),gaussian(),gaussian(),gaussian(),gaussian(),gaussian()))
  fm <- fit(mod)
  fm
  save(fm,file=paste(data_out,"/HMM_supplementary_",ns,"states.Rdata",sep=""))
  AIC[ns-1]=AIC(fm)
  BIC[ns-1]=BIC(fm)
  LL[ns-1]=as.numeric(logLik(fm))
  post <- fm@posterior
  
  # calculation of model entropy
  H<-rep(0,nrow(post))
  for(i in 1:nrow(post)){
    h <- rep(0,ncol(post))
    for(j in 2:ncol(post)){
      h[j] <- post[i,j]*log10(post[i,j])
    }
    H[i] <- -(sum(h))
  }
  
  mH[ns-1]<- mean(H,na.rm=T)
  sH[ns-1]<-sum(H,na.rm=T)
  
}
### In this case, the model above 5 states do not converge and loop stop

mout <- cbind.data.frame(AIC,BIC,LL,mH,sH)
mout$ICL<-NA
mout$ICL <- mout$BIC + mout$sH # calculation of the ICL index
mout$n.states<- c(2:10) #in the case where HMMs from 2 to 10 states are tested

par(mfrow=c(3,1),mar=c(4,4,2,2))
plot(mout$n.states,mout$BIC,type="b",xlab="N states",ylab="BIC",main="A")
plot(mout$n.states,mout$mH,type="b",xlab="N states",ylab="Entropy",main="B")
plot(mout$n.states,mout$ICL,type="b",xlab="N states",ylab="ICL",main="C")

ns <- 4 ### here we select a 4 states-HMM model

###---------------------------------------------------------------------------------------------
## 5. Plots of the periodogram and time series with the corresponding behavioural states
###---------------------------------------------------------------------------------------------

load(paste(data_out,"/HMM_supplementary_",ns,"states.Rdata",sep=""))
class <- fm@posterior$state
data_ssm = cbind.data.frame(datascale,slp,class)

## Plot Spectrum associated to each state for all sites pooled

spec_gmm=aggregate(data_ssm[,1:26],by=list(class=data_ssm$class),mean)

win= floor((d*24*60)/1.5) # window size
inc=floor((ic*24*60)/1.5) # incrementation de la fenetre
coef=floor(win/2) # number of coefficient of the fourier transform - set to half of window size
sample.rate=1/180 

freq=0:(coef-1)*sample.rate/coef
tim = (1/freq)/3600
bd=which(tim>=6 & tim<=72)
freq=freq[bd]
tim=tim[bd]

par(mfrow=c(2,1))

## Plot of the periodogram with the corresponding state
plot(freq,spec_gmm[1,2:ncol(spec_gmm)],type="l",col=tim.colors(nrow(spec_gmm))[spec_gmm$class[1]],xaxt="n",ylim=c(min(spec_gmm[,2:ncol(spec_gmm)]),max(spec_gmm[,2:ncol(spec_gmm)])),ylab="Mean Variance density (m²/Hz)")
axis(1,at=freq,labels=round(tim,digits=1),cex.lab=0.8)
for (i in 1:length(unique(spec_gmm$class))){
  lines(freq,spec_gmm[i,2:ncol(spec_gmm)],type="l",col=tim.colors(nrow(spec_gmm))[spec_gmm$class[i]])
}
abline(v=2.314815e-05,col="red",lty=2)
abline(v=1.157407e-05,col="red",lty=2)
abline(v=3.472222e-05,col="red",lty=2)
legend("topright",legend=spec_gmm$class,col=tim.colors(nrow(spec_gmm)),lty=1,bty="n",cex=0.5)

## Plot of the depth time series with the corresponding states
data_ssm <- data.frame(data_ssm,dat)
data_ssm$shortDate <- substr(data_ssm$dat,1,10)
dst$class <- NA
for (i in 1:nrow(data_ssm)){
  dst$class[dst$shortDate==data_ssm$shortDate[i]] <- data_ssm$class[i]
}

plot(dst$Date.Time,-dst$Depth,col=tim.colors(nrow(spec_gmm))[dst$class],xaxt="n", pch=".",xlab="Date",ylab="Depth (m)")
axis.POSIXct(1,x=dst$Date.Time, at=seq(dst$Date.Time[1],dst$Date.Time[nrow(dst)],by="month"),format="%d/%m/%y", labels = TRUE,cex.lab=0.5)

## We can successfully distinguish the parts of the time series where the fish is the less active 
## (with occurence of the tide spectrum) vs parts where the fish is more active independantly of depth.
## Note that, in this example, 4 states may not be ecologically relevant as St3 and St4 show similar activity levels
