# Supplementary material for: Coupling spectral analysis and hidden Markov models for the segmentation of behavioural patterns
Source: Mov Ecol. 2017 Sep 22;5:20. doi: 10.1186/s40462-017-0111-3 (PMC5609058; doi:10.1186/s40462-017-0111-3)
Supplement: Supplementary file 2 — Training dataset for one tagged seabass. (CSV 2933 kb) [file 40462_2017_111_MOESM2_ESM.csv]

Date/Time	Depth
25/12/2014 00:00:00	2.18
25/12/2014 00:01:30	2.06
25/12/2014 00:03:00	2.12
25/12/2014 00:04:30	3.37
25/12/2014 00:06:00	2.12
25/12/2014 00:07:30	1.93
25/12/2014 00:09:00	1.87
25/12/2014 00:10:30	1.93
25/12/2014 00:12:00	1.93
25/12/2014 00:13:30	1.87
25/12/2014 00:15:00	1.87
25/12/2014 00:16:30	2.68
25/12/2014 00:18:00	2.06
25/12/2014 00:19:30	2.12
25/12/2014 00:21:00	1.75
25/12/2014 00:22:30	1.93
25/12/2014 00:24:00	2.06
25/12/2014 00:25:30	2.06
25/12/2014 00:27:00	2.87
25/12/2014 00:28:30	1.75
25/12/2014 00:30:00	2
25/12/2014 00:31:30	1.87
25/12/2014 00:33:00	1.87
25/12/2014 00:34:30	2.06
25/12/2014 00:36:00	3.37
25/12/2014 00:37:30	2.12
25/12/2014 00:39:00	1.93
25/12/2014 00:40:30	1.93
25/12/2014 00:42:00	1.81
25/12/2014 00:43:30	1.93
25/12/2014 00:45:00	2.56
25/12/2014 00:46:30	1.56
25/12/2014 00:48:00	2.25
25/12/2014 00:49:30	1.68
25/12/2014 00:51:00	1.56
25/12/2014 00:52:30	1.68
25/12/2014 00:54:00	1.56
25/12/2014 00:55:30	2
25/12/2014 00:57:00	1.75
25/12/2014 00:58:30	1.87
25/12/2014 01:00:00	1.93
25/12/2014 01:01:30	1.75
25/12/2014 01:03:00	1.75
25/12/2014 01:04:30	1.62
25/12/2014 01:06:00	1.81
25/12/2014 01:07:30	1.87
25/12/2014 01:09:00	1.68
25/12/2014 01:10:30	1.62
25/12/2014 01:12:00	1.62
25/12/2014 01:13:30	1.62
25/12/2014 01:15:00	1.62
25/12/2014 01:16:30	1.68
25/12/2014 01:18:00	1.81
25/12/2014 01:19:30	1.56
25/12/2014 01:21:00	1.68
25/12/2014 01:22:30	1.68
25/12/2014 01:24:00	1.62
25/12/2014 01:25:30	1.81
25/12/2014 01:27:00	1.62
25/12/2014 01:28:30	1.81
25/12/2014 01:30:00	1.87
25/12/2014 01:31:30	1.62
25/12/2014 01:33:00	1.81
25/12/2014 01:34:30	2.06
25/12/2014 01:36:00	1.68
25/12/2014 01:37:30	1.75
25/12/2014 01:39:00	1.68
25/12/2014 01:40:30	1.75
25/12/2014 01:42:00	1.93
25/12/2014 01:43:30	1.62
25/12/2014 01:45:00	1.75
25/12/2014 01:46:30	1.75
25/12/2014 01:48:00	1.56
25/12/2014 01:49:30	1.87
25/12/2014 01:51:00	1.68
25/12/2014 01:52:30	1.68
25/12/2014 01:54:00	1.75
25/12/2014 01:55:30	1.75
25/12/2014 01:57:00	1.81
25/12/2014 01:58:30	1.87
25/12/2014 02:00:00	1.68
25/12/2014 02:01:30	1.87
25/12/2014 02:03:00	1.87
25/12/2014 02:04:30	1.81
25/12/2014 02:06:00	1.87
25/12/2014 02:07:30	1.81
25/12/2014 02:09:00	1.87
25/12/2014 02:10:30	1.62
25/12/2014 02:12:00	1.75
25/12/2014 02:13:30	1.81
25/12/2014 02:15:00	1.68
25/12/2014 02:16:30	1.81
25/12/2014 02:18:00	1.62
25/12/2014 02:19:30	1.81
25/12/2014 02:21:00	1.37
25/12/2014 02:22:30	1.81
25/12/2014 02:24:00	1.93
25/12/2014 02:25:30	1.75
25/12/2014 02:27:00	2.31
25/12/2014 02:28:30	1.56
25/12/2014 02:30:00	1.87
25/12/2014 02:31:30	1.81
25/12/2014 02:33:00	1.81
25/12/2014 02:34:30	1.93
25/12/2014 02:36:00	2
25/12/2014 02:37:30	1.87
25/12/2014 02:39:00	1.87
25/12/2014 02:40:30	1.87
25/12/2014 02:42:00	1.81
25/12/2014 02:43:30	2.31
25/12/2014 02:45:00	1.87
25/12/2014 02:46:30	2
25/12/2014 02:48:00	1.81
25/12/2014 02:49:30	1.87
25/12/2014 02:51:00	1.93
25/12/2014 02:52:30	1.93
25/12/2014 02:54:00	1.87
25/12/2014 02:55:30	1.93
25/12/2014 02:57:00	1.87
25/12/2014 02:58:30	1.81
25/12/2014 03:00:00	2.06
25/12/2014 03:01:30	1.87
25/12/2014 03:03:00	1.87
25/12/2014 03:04:30	1.81
25/12/2014 03:06:00	1.93
25/12/2014 03:07:30	2.12
25/12/2014 03:09:00	1.93
25/12/2014 03:10:30	2.12
25/12/2014 03:12:00	2.06
25/12/2014 03:13:30	1.93
25/12/2014 03:15:00	1.93
25/12/2014 03:16:30	1.93
25/12/2014 03:18:00	1.87
25/12/2014 03:19:30	1.81
25/12/2014 03:21:00	2.12
25/12/2014 03:22:30	2
25/12/2014 03:24:00	1.81
25/12/2014 03:25:30	1.93
25/12/2014 03:27:00	2
25/12/2014 03:28:30	1.93
25/12/2014 03:30:00	1.87
25/12/2014 03:31:30	2
25/12/2014 03:33:00	1.87
25/12/2014 03:34:30	1.93
25/12/2014 03:36:00	1.75
25/12/2014 03:37:30	2.87
25/12/2014 03:39:00	2.93
25/12/2014 03:40:30	2.68
25/12/2014 03:42:00	2.62
25/12/2014 03:43:30	2.18
25/12/2014 03:45:00	2.62
25/12/2014 03:46:30	2.62
25/12/2014 03:48:00	2.81
25/12/2014 03:49:30	3
25/12/2014 03:51:00	2.43
25/12/2014 03:52:30	3.37
25/12/2014 03:54:00	2.62
25/12/2014 03:55:30	2.75
25/12/2014 03:57:00	2.81
25/12/2014 03:58:30	3.06
25/12/2014 04:00:00	2.81
25/12/2014 04:01:30	3.06
25/12/2014 04:03:00	3.18
25/12/2014 04:04:30	3.06
25/12/2014 04:06:00	3.56
25/12/2014 04:07:30	3
25/12/2014 04:09:00	2.87
25/12/2014 04:10:30	2.75
25/12/2014 04:12:00	2.68
25/12/2014 04:13:30	2.68
25/12/2014 04:15:00	3.37
25/12/2014 04:16:30	3.25
25/12/2014 04:18:00	3.25
25/12/2014 04:19:30	3.87
25/12/2014 04:21:00	3.43
25/12/2014 04:22:30	3.43
25/12/2014 04:24:00	1.81
25/12/2014 04:25:30	1.87
25/12/2014 04:27:00	1.93
25/12/2014 04:28:30	1.75
25/12/2014 04:30:00	2.12
25/12/2014 04:31:30	3
25/12/2014 04:33:00	3.5
25/12/2014 04:34:30	2.31
25/12/2014 04:36:00	1.87
25/12/2014 04:37:30	1.81
25/12/2014 04:39:00	3.62
25/12/2014 04:40:30	3.31
25/12/2014 04:42:00	3.62
25/12/2014 04:43:30	3.62
25/12/2014 04:45:00	4
25/12/2014 04:46:30	4.31
25/12/2014 04:48:00	4.12
25/12/2014 04:49:30	4.06
25/12/2014 04:51:00	4.56
25/12/2014 04:52:30	3.93
25/12/2014 04:54:00	4
25/12/2014 04:55:30	3.68
25/12/2014 04:57:00	3.5
25/12/2014 04:58:30	3.68
25/12/2014 05:00:00	3.87
25/12/2014 05:01:30	3.93
25/12/2014 05:03:00	3.93
25/12/2014 05:04:30	3.93
25/12/2014 05:06:00	4.12
25/12/2014 05:07:30	4
25/12/2014 05:09:00	4.18
25/12/2014 05:10:30	4.12
25/12/2014 05:12:00	3.93
25/12/2014 05:13:30	4.12
25/12/2014 05:15:00	4.25
25/12/2014 05:16:30	4.25
25/12/2014 05:18:00	4.12
25/12/2014 05:19:30	3.68
25/12/2014 05:21:00	1.62
25/12/2014 05:22:30	2
25/12/2014 05:24:00	3.37
25/12/2014 05:25:30	2.68
25/12/2014 05:27:00	3.31
25/12/2014 05:28:30	3.31
25/12/2014 05:30:00	3.31
25/12/2014 05:31:30	3.93
25/12/2014 05:33:00	4.06
25/12/2014 05:34:30	4.43
25/12/2014 05:36:00	4.25
25/12/2014 05:37:30	3.93
25/12/2014 05:39:00	4.06
25/12/2014 05:40:30	4.43
25/12/2014 05:42:00	3.81
25/12/2014 05:43:30	3.62
25/12/2014 05:45:00	1.56
25/12/2014 05:46:30	3.31
25/12/2014 05:48:00	4
25/12/2014 05:49:30	4.56
25/12/2014 05:51:00	4.37
25/12/2014 05:52:30	4.25
25/12/2014 05:54:00	3.68
25/12/2014 05:55:30	4.31
25/12/2014 05:57:00	3.75
25/12/2014 05:58:30	2.68
25/12/2014 06:00:00	2.5
25/12/2014 06:01:30	2.31
25/12/2014 06:03:00	3.37
25/12/2014 06:04:30	3.56
25/12/2014 06:06:00	3.87
25/12/2014 06:07:30	3.93
25/12/2014 06:09:00	4.62
25/12/2014 06:10:30	4
25/12/2014 06:12:00	3.31
25/12/2014 06:13:30	4.43
25/12/2014 06:15:00	4.56
25/12/2014 06:16:30	3.93
25/12/2014 06:18:00	3.56
25/12/2014 06:19:30	3.37
25/12/2014 06:21:00	3.37
25/12/2014 06:22:30	2.93
25/12/2014 06:24:00	3.25
25/12/2014 06:25:30	2.81
25/12/2014 06:27:00	2.81
25/12/2014 06:28:30	2.31
25/12/2014 06:30:00	3.18
25/12/2014 06:31:30	3.68
25/12/2014 06:33:00	3.31
25/12/2014 06:34:30	3.56
25/12/2014 06:36:00	2.56
25/12/2014 06:37:30	3.93
25/12/2014 06:39:00	4.12
25/12/2014 06:40:30	4.43
25/12/2014 06:42:00	4
25/12/2014 06:43:30	3.5
25/12/2014 06:45:00	1.31
25/12/2014 06:46:30	2.5
25/12/2014 06:48:00	4.25
25/12/2014 06:49:30	2.43
25/12/2014 06:51:00	1.31
25/12/2014 06:52:30	1.68
25/12/2014 06:54:00	5.68
25/12/2014 06:55:30	4
25/12/2014 06:57:00	4.56
25/12/2014 06:58:30	4.56
25/12/2014 07:00:00	5.68
25/12/2014 07:01:30	4.43
25/12/2014 07:03:00	4.12
25/12/2014 07:04:30	4.06
25/12/2014 07:06:00	4.25
25/12/2014 07:07:30	4.18
25/12/2014 07:09:00	4.87
25/12/2014 07:10:30	3.5
25/12/2014 07:12:00	3.18
25/12/2014 07:13:30	4.31
25/12/2014 07:15:00	3.31
25/12/2014 07:16:30	3.62
25/12/2014 07:18:00	3.93
25/12/2014 07:19:30	3.5
25/12/2014 07:21:00	3.18
25/12/2014 07:22:30	1.31
25/12/2014 07:24:00	1.06
25/12/2014 07:25:30	3.68
25/12/2014 07:27:00	3.75
25/12/2014 07:28:30	3.18
25/12/2014 07:30:00	4
25/12/2014 07:31:30	4.75
25/12/2014 07:33:00	4.25
25/12/2014 07:34:30	4.62
25/12/2014 07:36:00	4.37
25/12/2014 07:37:30	4.25
25/12/2014 07:39:00	4.43
25/12/2014 07:40:30	3.06
25/12/2014 07:42:00	3.93
25/12/2014 07:43:30	4
25/12/2014 07:45:00	3.81
25/12/2014 07:46:30	3.75
25/12/2014 07:48:00	3.37
25/12/2014 07:49:30	3.43
25/12/2014 07:51:00	3.25
25/12/2014 07:52:30	3.81
25/12/2014 07:54:00	3.68
25/12/2014 07:55:30	3.31
25/12/2014 07:57:00	3.56
25/12/2014 07:58:30	3.81
25/12/2014 08:00:00	3.75
25/12/2014 08:01:30	3.68
25/12/2014 08:03:00	4.18
25/12/2014 08:04:30	2.81
25/12/2014 08:06:00	1.5
25/12/2014 08:07:30	2.75
25/12/2014 08:09:00	3.18
25/12/2014 08:10:30	3.31
25/12/2014 08:12:00	4.75
25/12/2014 08:13:30	3.93
25/12/2014 08:15:00	3.56
25/12/2014 08:16:30	3.56
25/12/2014 08:18:00	3.62
25/12/2014 08:19:30	3.5
25/12/2014 08:21:00	3.68
25/12/2014 08:22:30	3.31
25/12/2014 08:24:00	3.43
25/12/2014 08:25:30	3.31
25/12/2014 08:27:00	2.68
25/12/2014 08:28:30	2.31
25/12/2014 08:30:00	3.93
25/12/2014 08:31:30	3.87
25/12/2014 08:33:00	3.81
25/12/2014 08:34:30	3.68
25/12/2014 08:36:00	3.5
25/12/2014 08:37:30	3.43
25/12/2014 08:39:00	3.75
25/12/2014 08:40:30	3.56
25/12/2014 08:42:00	3.87
25/12/2014 08:43:30	3.18
25/12/2014 08:45:00	3.25
25/12/2014 08:46:30	3.5
25/12/2014 08:48:00	3.31
25/12/2014 08:49:30	3.31
25/12/2014 08:51:00	4.06
25/12/2014 08:52:30	4.56
25/12/2014 08:54:00	3.93
25/12/2014 08:55:30	3.68
25/12/2014 08:57:00	3.56
25/12/2014 08:58:30	3.18
25/12/2014 09:00:00	3.25
25/12/2014 09:01:30	3.5
25/12/2014 09:03:00	3.81
25/12/2014 09:04:30	3.56
25/12/2014 09:06:00	3.68
25/12/2014 09:07:30	3.37
25/12/2014 09:09:00	3.18
25/12/2014 09:10:30	2.87
25/12/2014 09:12:00	3.12
25/12/2014 09:13:30	3.31
25/12/2014 09:15:00	4.5
25/12/2014 09:16:30	2.75
25/12/2014 09:18:00	2.93
25/12/2014 09:19:30	3.5
25/12/2014 09:21:00	3.68
25/12/2014 09:22:30	3.68
25/12/2014 09:24:00	2.87
25/12/2014 09:25:30	3.31
25/12/2014 09:27:00	3.25
25/12/2014 09:28:30	3.5
25/12/2014 09:30:00	3.31
25/12/2014 09:31:30	3.5
25/12/2014 09:33:00	3.5
25/12/2014 09:34:30	3.31
25/12/2014 09:36:00	2.81
25/12/2014 09:37:30	3.68
25/12/2014 09:39:00	3.68
25/12/2014 09:40:30	3.81
25/12/2014 09:42:00	4.12
25/12/2014 09:43:30	5.43
25/12/2014 09:45:00	4.31
25/12/2014 09:46:30	2.87
25/12/2014 09:48:00	2.5
25/12/2014 09:49:30	4
25/12/2014 09:51:00	3.31
25/12/2014 09:52:30	4.12
25/12/2014 09:54:00	4.37
25/12/2014 09:55:30	3.37
25/12/2014 09:57:00	3.56
25/12/2014 09:58:30	3.75
25/12/2014 10:00:00	3.62
25/12/2014 10:01:30	4.56
25/12/2014 10:03:00	3.81
25/12/2014 10:04:30	3.81
25/12/2014 10:06:00	4.81
25/12/2014 10:07:30	3.12
25/12/2014 10:09:00	3.43
25/12/2014 10:10:30	3.56
25/12/2014 10:12:00	3.5
25/12/2014 10:13:30	3.56
25/12/2014 10:15:00	3.68
25/12/2014 10:16:30	3.31
25/12/2014 10:18:00	3.31
25/12/2014 10:19:30	3.43
25/12/2014 10:21:00	3.43
25/12/2014 10:22:30	3.31
25/12/2014 10:24:00	3.31
25/12/2014 10:25:30	3.31
25/12/2014 10:27:00	3.31
25/12/2014 10:28:30	3.62
25/12/2014 10:30:00	3.62
25/12/2014 10:31:30	3.37
25/12/2014 10:33:00	3.31
25/12/2014 10:34:30	3.31
25/12/2014 10:36:00	1.5
25/12/2014 10:37:30	3.56
25/12/2014 10:39:00	3.12
25/12/2014 10:40:30	3.31
25/12/2014 10:42:00	3.06
25/12/2014 10:43:30	2.93
25/12/2014 10:45:00	3
25/12/2014 10:46:30	3.12
25/12/2014 10:48:00	2.56
25/12/2014 10:49:30	3.68
25/12/2014 10:51:00	3.5
25/12/2014 10:52:30	3.06
25/12/2014 10:54:00	3.56
25/12/2014 10:55:30	3.31
25/12/2014 10:57:00	3.06
25/12/2014 10:58:30	1.81
25/12/2014 11:00:00	2.18
25/12/2014 11:01:30	2.87
25/12/2014 11:03:00	3.75
25/12/2014 11:04:30	3.31
25/12/2014 11:06:00	1.43
25/12/2014 11:07:30	3.43
25/12/2014 11:09:00	3.25
25/12/2014 11:10:30	3
25/12/2014 11:12:00	3
25/12/2014 11:13:30	2.81
25/12/2014 11:15:00	3
25/12/2014 11:16:30	3.25
25/12/2014 11:18:00	3.06
25/12/2014 11:19:30	2.87
25/12/2014 11:21:00	3.06
25/12/2014 11:22:30	2.81
25/12/2014 11:24:00	2.81
25/12/2014 11:25:30	2.68
25/12/2014 11:27:00	2.68
25/12/2014 11:28:30	2.68
25/12/2014 11:30:00	2.68
25/12/2014 11:31:30	2.56
25/12/2014 11:33:00	2.68
25/12/2014 11:34:30	2.75
25/12/2014 11:36:00	2.75
25/12/2014 11:37:30	2.68
25/12/2014 11:39:00	2.62
25/12/2014 11:40:30	2.68
25/12/2014 11:42:00	2.68
25/12/2014 11:43:30	2.68
25/12/2014 11:45:00	3
25/12/2014 11:46:30	2.25
25/12/2014 11:48:00	2.31
25/12/2014 11:49:30	2.5
25/12/2014 11:51:00	2.37
25/12/2014 11:52:30	2.5
25/12/2014 11:54:00	2.37
25/12/2014 11:55:30	2.62
25/12/2014 11:57:00	2.68
25/12/2014 11:58:30	2.56
25/12/2014 12:00:00	2.5
25/12/2014 12:01:30	2.56
25/12/2014 12:03:00	2.56
25/12/2014 12:04:30	2.56
25/12/2014 12:06:00	2.5
25/12/2014 12:07:30	2.43
25/12/2014 12:09:00	2.75
25/12/2014 12:10:30	2.5
25/12/2014 12:12:00	2.5
25/12/2014 12:13:30	2.5
25/12/2014 12:15:00	2.37
25/12/2014 12:16:30	2.31
25/12/2014 12:18:00	2.31
25/12/2014 12:19:30	2.31
25/12/2014 12:21:00	2.37
25/12/2014 12:22:30	2.43
25/12/2014 12:24:00	2.5
25/12/2014 12:25:30	2.37
25/12/2014 12:27:00	2.43
25/12/2014 12:28:30	2.5
25/12/2014 12:30:00	1.93
25/12/2014 12:31:30	2.12
25/12/2014 12:33:00	2.37
25/12/2014 12:34:30	2.37
25/12/2014 12:36:00	2.43
25/12/2014 12:37:30	3.56
25/12/2014 12:39:00	2.68
25/12/2014 12:40:30	2
25/12/2014 12:42:00	2.68
25/12/2014 12:43:30	2.18
25/12/2014 12:45:00	2.06
25/12/2014 12:46:30	2.06
25/12/2014 12:48:00	1.93
25/12/2014 12:49:30	1.93
25/12/2014 12:51:00	2
25/12/2014 12:52:30	1.75
25/12/2014 12:54:00	1.93
25/12/2014 12:55:30	2
25/12/2014 12:57:00	2.25
25/12/2014 12:58:30	2.31
25/12/2014 13:00:00	2.43
25/12/2014 13:01:30	2.12
25/12/2014 13:03:00	2.18
25/12/2014 13:04:30	2.31
25/12/2014 13:06:00	1.75
25/12/2014 13:07:30	2.12
25/12/2014 13:09:00	2.56
25/12/2014 13:10:30	2.12
25/12/2014 13:12:00	2.37
25/12/2014 13:13:30	1.81
25/12/2014 13:15:00	1.75
25/12/2014 13:16:30	1.75
25/12/2014 13:18:00	1.93
25/12/2014 13:19:30	2.12
25/12/2014 13:21:00	1.75
25/12/2014 13:22:30	1.43
25/12/2014 13:24:00	1.87
25/12/2014 13:25:30	1.62
25/12/2014 13:27:00	1.5
25/12/2014 13:28:30	1.93
25/12/2014 13:30:00	1.62
25/12/2014 13:31:30	2.68
25/12/2014 13:33:00	1.93
25/12/2014 13:34:30	1.75
25/12/2014 13:36:00	1.56
25/12/2014 13:37:30	1.62
25/12/2014 13:39:00	1.5
25/12/2014 13:40:30	2.06
25/12/2014 13:42:00	1.81
25/12/2014 13:43:30	1.75
25/12/2014 13:45:00	1.56
25/12/2014 13:46:30	1.5
25/12/2014 13:48:00	2
25/12/2014 13:49:30	1.75
25/12/2014 13:51:00	1.81
25/12/2014 13:52:30	2.87
25/12/2014 13:54:00	1.56
25/12/2014 13:55:30	1.93
25/12/2014 13:57:00	1.87
25/12/2014 13:58:30	1.75
25/12/2014 14:00:00	1.75
25/12/2014 14:01:30	1.93
25/12/2014 14:03:00	2
25/12/2014 14:04:30	2.06
25/12/2014 14:06:00	2.06
25/12/2014 14:07:30	1.93
25/12/2014 14:09:00	1.87
25/12/2014 14:10:30	1.75
25/12/2014 14:12:00	1.68
25/12/2014 14:13:30	1.68
25/12/2014 14:15:00	1.93
25/12/2014 14:16:30	1.81
25/12/2014 14:18:00	1.93
25/12/2014 14:19:30	1.81
25/12/2014 14:21:00	1.75
25/12/2014 14:22:30	1.56
25/12/2014 14:24:00	2
25/12/2014 14:25:30	2
25/12/2014 14:27:00	2.06
25/12/2014 14:28:30	1.93
25/12/2014 14:30:00	1.87
25/12/2014 14:31:30	2.12
25/12/2014 14:33:00	1.93
25/12/2014 14:34:30	2.06
25/12/2014 14:36:00	1.93
25/12/2014 14:37:30	2.31
25/12/2014 14:39:00	2
25/12/2014 14:40:30	1.87
25/12/2014 14:42:00	2.25
25/12/2014 14:43:30	1.93
25/12/2014 14:45:00	1.81
25/12/2014 14:46:30	1.87
25/12/2014 14:48:00	1.93
25/12/2014 14:49:30	1.75
25/12/2014 14:51:00	2
25/12/2014 14:52:30	1.93
25/12/2014 14:54:00	1.81
25/12/2014 14:55:30	1.81
25/12/2014 14:57:00	1.87
25/12/2014 14:58:30	2.18
25/12/2014 15:00:00	2.25
25/12/2014 15:01:30	2.12
25/12/2014 15:03:00	2.12
25/12/2014 15:04:30	1.68
25/12/2014 15:06:00	1.62
25/12/2014 15:07:30	1.62
25/12/2014 15:09:00	2.25
25/12/2014 15:10:30	2.25
25/12/2014 15:12:00	2.43
25/12/2014 15:13:30	2.5
25/12/2014 15:15:00	2.62
25/12/2014 15:16:30	1.81
25/12/2014 15:18:00	2.12
25/12/2014 15:19:30	2.31
25/12/2014 15:21:00	1.87
25/12/2014 15:22:30	2.68
25/12/2014 15:24:00	1.93
25/12/2014 15:25:30	2.37
25/12/2014 15:27:00	2.56
25/12/2014 15:28:30	2.56
25/12/2014 15:30:00	2.31
25/12/2014 15:31:30	2.81
25/12/2014 15:33:00	2.68
25/12/2014 15:34:30	2.56
25/12/2014 15:36:00	2.62
25/12/2014 15:37:30	2.62
25/12/2014 15:39:00	2.37
25/12/2014 15:40:30	2.25
25/12/2014 15:42:00	2.68
25/12/2014 15:43:30	2.68
25/12/2014 15:45:00	2.62
25/12/2014 15:46:30	3.12
25/12/2014 15:48:00	2.93
25/12/2014 15:49:30	2.93
25/12/2014 15:51:00	2.93
25/12/2014 15:52:30	3.06
25/12/2014 15:54:00	3
25/12/2014 15:55:30	3
25/12/2014 15:57:00	2.75
25/12/2014 15:58:30	2.75
25/12/2014 16:00:00	3
25/12/2014 16:01:30	3
25/12/2014 16:03:00	2.81
25/12/2014 16:04:30	2.87
25/12/2014 16:06:00	3.5
25/12/2014 16:07:30	3.06
25/12/2014 16:09:00	3.25
25/12/2014 16:10:30	2.81
25/12/2014 16:12:00	3.25
25/12/2014 16:13:30	3.37
25/12/2014 16:15:00	3.31
25/12/2014 16:16:30	3.06
25/12/2014 16:18:00	3.31
25/12/2014 16:19:30	2.93
25/12/2014 16:21:00	3.31
25/12/2014 16:22:30	3.31
25/12/2014 16:24:00	3.18
25/12/2014 16:25:30	2.81
25/12/2014 16:27:00	3.31
25/12/2014 16:28:30	3.18
25/12/2014 16:30:00	3.43
25/12/2014 16:31:30	3.56
25/12/2014 16:33:00	3.31
25/12/2014 16:34:30	3.5
25/12/2014 16:36:00	3.68
25/12/2014 16:37:30	3.68
25/12/2014 16:39:00	3.75
25/12/2014 16:40:30	3.81
25/12/2014 16:42:00	3.75
25/12/2014 16:43:30	3.75
25/12/2014 16:45:00	3.81
25/12/2014 16:46:30	3.87
25/12/2014 16:48:00	3.93
25/12/2014 16:49:30	3.93
25/12/2014 16:51:00	3.93
25/12/2014 16:52:30	3.93
25/12/2014 16:54:00	3.68
25/12/2014 16:55:30	3.93
25/12/2014 16:57:00	3.93
25/12/2014 16:58:30	3.5
25/12/2014 17:00:00	4.25
25/12/2014 17:01:30	3.75
25/12/2014 17:03:00	3.93
25/12/2014 17:04:30	3.81
25/12/2014 17:06:00	3
25/12/2014 17:07:30	4.12
25/12/2014 17:09:00	4.06
25/12/2014 17:10:30	3.81
25/12/2014 17:12:00	4
25/12/2014 17:13:30	3.93
25/12/2014 17:15:00	3.56
25/12/2014 17:16:30	3.56
25/12/2014 17:18:00	3.87
25/12/2014 17:19:30	3.81
25/12/2014 17:21:00	3.68
25/12/2014 17:22:30	3.37
25/12/2014 17:24:00	4.31
25/12/2014 17:25:30	3.81
25/12/2014 17:27:00	4.37
25/12/2014 17:28:30	4.56
25/12/2014 17:30:00	4.5
25/12/2014 17:31:30	4.56
25/12/2014 17:33:00	3.93
25/12/2014 17:34:30	3.43
25/12/2014 17:36:00	3.93
25/12/2014 17:37:30	3.93
25/12/2014 17:39:00	1.87
25/12/2014 17:40:30	5
25/12/2014 17:42:00	4.68
25/12/2014 17:43:30	5.43
25/12/2014 17:45:00	4.68
25/12/2014 17:46:30	3.43
25/12/2014 17:48:00	5.06
25/12/2014 17:49:30	5
25/12/2014 17:51:00	4.37
25/12/2014 17:52:30	4.56
25/12/2014 17:54:00	4.5
25/12/2014 17:55:30	4.56
25/12/2014 17:57:00	4.5
25/12/2014 17:58:30	4.68
25/12/2014 18:00:00	4.56
25/12/2014 18:01:30	4.56
25/12/2014 18:03:00	4.75
25/12/2014 18:04:30	4.81
25/12/2014 18:06:00	4.62
25/12/2014 18:07:30	4.93
25/12/2014 18:09:00	5.18
25/12/2014 18:10:30	5.18
25/12/2014 18:12:00	5.18
25/12/2014 18:13:30	4.87
25/12/2014 18:15:00	4.93
25/12/2014 18:16:30	5.06
25/12/2014 18:18:00	4.93
25/12/2014 18:19:30	4.87
25/12/2014 18:21:00	4.31
25/12/2014 18:22:30	4.81
25/12/2014 18:24:00	4.75
25/12/2014 18:25:30	5.31
25/12/2014 18:27:00	5.12
25/12/2014 18:28:30	5.56
25/12/2014 18:30:00	5.62
25/12/2014 18:31:30	5.43
25/12/2014 18:33:00	5.25
25/12/2014 18:34:30	4.12
25/12/2014 18:36:00	5.43
25/12/2014 18:37:30	4.43
25/12/2014 18:39:00	4.68
25/12/2014 18:40:30	4.56
25/12/2014 18:42:00	2.12
25/12/2014 18:43:30	1.62
25/12/2014 18:45:00	5.37
25/12/2014 18:46:30	5.18
25/12/2014 18:48:00	5.25
25/12/2014 18:49:30	5.25
25/12/2014 18:51:00	5.5
25/12/2014 18:52:30	5.56
25/12/2014 18:54:00	5.75
25/12/2014 18:55:30	5.31
25/12/2014 18:57:00	4.56
25/12/2014 18:58:30	4.56
25/12/2014 19:00:00	4.56
25/12/2014 19:01:30	4.31
25/12/2014 19:03:00	3.87
25/12/2014 19:04:30	4.62
25/12/2014 19:06:00	3.93
25/12/2014 19:07:30	4.18
25/12/2014 19:09:00	3.87
25/12/2014 19:10:30	3.75
25/12/2014 19:12:00	3.68
25/12/2014 19:13:30	4.12
25/12/2014 19:15:00	3.31
25/12/2014 19:16:30	4.06
25/12/2014 19:18:00	4.06
25/12/2014 19:19:30	3.87
25/12/2014 19:21:00	3.75
25/12/2014 19:22:30	3.81
25/12/2014 19:24:00	3.75
25/12/2014 19:25:30	3.56
25/12/2014 19:27:00	3.06
25/12/2014 19:28:30	3.43
25/12/2014 19:30:00	2.68
25/12/2014 19:31:30	3
25/12/2014 19:33:00	3.5
25/12/2014 19:34:30	3.43
25/12/2014 19:36:00	3.18
25/12/2014 19:37:30	3.37
25/12/2014 19:39:00	3.18
25/12/2014 19:40:30	3.56
25/12/2014 19:42:00	3.37
25/12/2014 19:43:30	3.31
25/12/2014 19:45:00	3.31
25/12/2014 19:46:30	3.31
25/12/2014 19:48:00	3.43
25/12/2014 19:49:30	3.31
25/12/2014 19:51:00	3.25
25/12/2014 19:52:30	3.31
25/12/2014 19:54:00	3.25
25/12/2014 19:55:30	3
25/12/2014 19:57:00	3.37
25/12/2014 19:58:30	3.18
25/12/2014 20:00:00	3.56
25/12/2014 20:01:30	3.37
25/12/2014 20:03:00	3.31
25/12/2014 20:04:30	3.12
25/12/2014 20:06:00	3.18
25/12/2014 20:07:30	3.37
25/12/2014 20:09:00	3.5
25/12/2014 20:10:30	3.37
25/12/2014 20:12:00	3.43
25/12/2014 20:13:30	3.18
25/12/2014 20:15:00	3.5
25/12/2014 20:16:30	3.37
25/12/2014 20:18:00	3.31
25/12/2014 20:19:30	3.37
25/12/2014 20:21:00	3.5
25/12/2014 20:22:30	3.43
25/12/2014 20:24:00	3.87
25/12/2014 20:25:30	3.62
25/12/2014 20:27:00	3.5
25/12/2014 20:28:30	3.5
25/12/2014 20:30:00	3.62
25/12/2014 20:31:30	3.62
25/12/2014 20:33:00	3.31
25/12/2014 20:34:30	3.56
25/12/2014 20:36:00	3.5
25/12/2014 20:37:30	3.5
25/12/2014 20:39:00	3.93
25/12/2014 20:40:30	3.93
25/12/2014 20:42:00	3.93
25/12/2014 20:43:30	3.93
25/12/2014 20:45:00	3.81
25/12/2014 20:46:30	3.93
25/12/2014 20:48:00	3.75
25/12/2014 20:49:30	3.75
25/12/2014 20:51:00	3.62
25/12/2014 20:52:30	3.62
25/12/2014 20:54:00	3.43
25/12/2014 20:55:30	3.56
25/12/2014 20:57:00	3.62
25/12/2014 20:58:30	3.5
25/12/2014 21:00:00	3.5
25/12/2014 21:01:30	3.62
25/12/2014 21:03:00	3.75
25/12/2014 21:04:30	3.68
25/12/2014 21:06:00	3.68
25/12/2014 21:07:30	3.75
25/12/2014 21:09:00	3.56
25/12/2014 21:10:30	3.5
25/12/2014 21:12:00	3.43
25/12/2014 21:13:30	3.68
25/12/2014 21:15:00	3.75
25/12/2014 21:16:30	3.43
25/12/2014 21:18:00	2.56
25/12/2014 21:19:30	1.68
25/12/2014 21:21:00	2.75
25/12/2014 21:22:30	3.31
25/12/2014 21:24:00	3.37
25/12/2014 21:25:30	3.31
25/12/2014 21:27:00	3.56
25/12/2014 21:28:30	3.56
25/12/2014 21:30:00	3.37
25/12/2014 21:31:30	3.12
25/12/2014 21:33:00	3.56
25/12/2014 21:34:30	3.43
25/12/2014 21:36:00	3.37
25/12/2014 21:37:30	3.43
25/12/2014 21:39:00	3.31
25/12/2014 21:40:30	3.5
25/12/2014 21:42:00	3.5
25/12/2014 21:43:30	3.25
25/12/2014 21:45:00	1.31
25/12/2014 21:46:30	3.93
25/12/2014 21:48:00	2.43
25/12/2014 21:49:30	1.18
25/12/2014 21:51:00	1.75
25/12/2014 21:52:30	1.43
25/12/2014 21:54:00	3.12
25/12/2014 21:55:30	1.75
25/12/2014 21:57:00	4.43
25/12/2014 21:58:30	3.5
25/12/2014 22:00:00	3.81
25/12/2014 22:01:30	3.37
25/12/2014 22:03:00	3.62
25/12/2014 22:04:30	3.5
25/12/2014 22:06:00	3.56
25/12/2014 22:07:30	3.75
25/12/2014 22:09:00	3.31
25/12/2014 22:10:30	3.06
25/12/2014 22:12:00	3.75
25/12/2014 22:13:30	3.68
25/12/2014 22:15:00	3.56
25/12/2014 22:16:30	3.68
25/12/2014 22:18:00	3.62
25/12/2014 22:19:30	3.5
25/12/2014 22:21:00	3.31
25/12/2014 22:22:30	3.68
25/12/2014 22:24:00	3.75
25/12/2014 22:25:30	3.56
25/12/2014 22:27:00	3.5
25/12/2014 22:28:30	3.31
25/12/2014 22:30:00	3.43
25/12/2014 22:31:30	3.43
25/12/2014 22:33:00	3.43
25/12/2014 22:34:30	3.62
25/12/2014 22:36:00	3.43
25/12/2014 22:37:30	3.5
25/12/2014 22:39:00	3.37
25/12/2014 22:40:30	3.31
25/12/2014 22:42:00	3.81
25/12/2014 22:43:30	3.56
25/12/2014 22:45:00	3.56
25/12/2014 22:46:30	3.56
25/12/2014 22:48:00	3.62
25/12/2014 22:49:30	3.56
25/12/2014 22:51:00	3.5
25/12/2014 22:52:30	3.56
25/12/2014 22:54:00	3.37
25/12/2014 22:55:30	3.31
25/12/2014 22:57:00	3.31
25/12/2014 22:58:30	3.25
25/12/2014 23:00:00	3.31
25/12/2014 23:01:30	3.31
25/12/2014 23:03:00	3.37
25/12/2014 23:04:30	3.18
25/12/2014 23:06:00	3.37
25/12/2014 23:07:30	3.12
25/12/2014 23:09:00	3.31
25/12/2014 23:10:30	3.31
25/12/2014 23:12:00	3.12
25/12/2014 23:13:30	3.18
25/12/2014 23:15:00	3
25/12/2014 23:16:30	2.37
25/12/2014 23:18:00	3.31
25/12/2014 23:19:30	3.31
25/12/2014 23:21:00	3.06
25/12/2014 23:22:30	3.56
25/12/2014 23:24:00	3.31
25/12/2014 23:25:30	3
25/12/2014 23:27:00	3.25
25/12/2014 23:28:30	3.25
25/12/2014 23:30:00	3.12
25/12/2014 23:31:30	3.31
25/12/2014 23:33:00	3.06
25/12/2014 23:34:30	3
25/12/2014 23:36:00	2.93
25/12/2014 23:37:30	3.18
25/12/2014 23:39:00	2.93
25/12/2014 23:40:30	3
25/12/2014 23:42:00	2.81
25/12/2014 23:43:30	1.5
25/12/2014 23:45:00	2.25
25/12/2014 23:46:30	1.18
25/12/2014 23:48:00	1.18
25/12/2014 23:49:30	2.87
25/12/2014 23:51:00	3.06
25/12/2014 23:52:30	2.56
25/12/2014 23:54:00	2.81
25/12/2014 23:55:30	2.87
25/12/2014 23:57:00	2.81
25/12/2014 23:58:30	2.75
26/12/2014 00:00:00	2.5
26/12/2014 00:01:30	2.5
26/12/2014 00:03:00	2.5
26/12/2014 00:04:30	2.56
26/12/2014 00:06:00	2.68
26/12/2014 00:07:30	2.68
26/12/2014 00:09:00	2.5
26/12/2014 00:10:30	2.5
26/12/2014 00:12:00	2.31
26/12/2014 00:13:30	1.18
26/12/2014 00:15:00	1
26/12/2014 00:16:30	2.43
26/12/2014 00:18:00	2.56
26/12/2014 00:19:30	1.87
26/12/2014 00:21:00	1.75
26/12/2014 00:22:30	0.93
26/12/2014 00:24:00	0.87
26/12/2014 00:25:30	1.87
26/12/2014 00:27:00	2.06
26/12/2014 00:28:30	1.81
26/12/2014 00:30:00	1.81
26/12/2014 00:31:30	1.75
26/12/2014 00:33:00	1.62
26/12/2014 00:34:30	2.68
26/12/2014 00:36:00	2
26/12/2014 00:37:30	1.81
26/12/2014 00:39:00	1.87
26/12/2014 00:40:30	1.75
26/12/2014 00:42:00	1.75
26/12/2014 00:43:30	1.75
26/12/2014 00:45:00	1.81
26/12/2014 00:46:30	1.68
26/12/2014 00:48:00	1.68
26/12/2014 00:49:30	1.75
26/12/2014 00:51:00	1.5
26/12/2014 00:52:30	1.93
26/12/2014 00:54:00	1.75
26/12/2014 00:55:30	1.62
26/12/2014 00:57:00	1.62
26/12/2014 00:58:30	1.62
26/12/2014 01:00:00	1.68
26/12/2014 01:01:30	1.68
26/12/2014 01:03:00	1.62
26/12/2014 01:04:30	1.5
26/12/2014 01:06:00	2
26/12/2014 01:07:30	1.56
26/12/2014 01:09:00	1.56
26/12/2014 01:10:30	1.62
26/12/2014 01:12:00	1.56
26/12/2014 01:13:30	1.62
26/12/2014 01:15:00	1.56
26/12/2014 01:16:30	1.62
26/12/2014 01:18:00	1.56
26/12/2014 01:19:30	1.5
26/12/2014 01:21:00	1.56
26/12/2014 01:22:30	1.62
26/12/2014 01:24:00	1.25
26/12/2014 01:25:30	1.56
26/12/2014 01:27:00	1.93
26/12/2014 01:28:30	1.5
26/12/2014 01:30:00	0.81
26/12/2014 01:31:30	1.06
26/12/2014 01:33:00	1.56
26/12/2014 01:34:30	1.25
26/12/2014 01:36:00	1.56
26/12/2014 01:37:30	1.75
26/12/2014 01:39:00	1.5
26/12/2014 01:40:30	1.56
26/12/2014 01:42:00	1.62
26/12/2014 01:43:30	0.93
26/12/2014 01:45:00	1.75
26/12/2014 01:46:30	1.5
26/12/2014 01:48:00	1.62
26/12/2014 01:49:30	1.37
26/12/2014 01:51:00	1.56
26/12/2014 01:52:30	1.25
26/12/2014 01:54:00	1.5
26/12/2014 01:55:30	0.87
26/12/2014 01:57:00	1.56
26/12/2014 01:58:30	1.5
26/12/2014 02:00:00	1.56
26/12/2014 02:01:30	1.56
26/12/2014 02:03:00	1.93
26/12/2014 02:04:30	1.5
26/12/2014 02:06:00	1.62
26/12/2014 02:07:30	1.56
26/12/2014 02:09:00	1.81
26/12/2014 02:10:30	1.87
26/12/2014 02:12:00	1.62
26/12/2014 02:13:30	1.62
26/12/2014 02:15:00	1.5
26/12/2014 02:16:30	1.56
26/12/2014 02:18:00	1.56
26/12/2014 02:19:30	1.56
26/12/2014 02:21:00	1.75
26/12/2014 02:22:30	1.56
26/12/2014 02:24:00	1.81
26/12/2014 02:25:30	1.81
26/12/2014 02:27:00	1.75
26/12/2014 02:28:30	1.68
26/12/2014 02:30:00	1.75
26/12/2014 02:31:30	1.75
26/12/2014 02:33:00	1.68
26/12/2014 02:34:30	1.75
26/12/2014 02:36:00	1.75
26/12/2014 02:37:30	1.75
26/12/2014 02:39:00	1.68
26/12/2014 02:40:30	1.81
26/12/2014 02:42:00	1.93
26/12/2014 02:43:30	1.75
26/12/2014 02:45:00	1.68
26/12/2014 02:46:30	1.68
26/12/2014 02:48:00	1.68
26/12/2014 02:49:30	1.62
26/12/2014 02:51:00	1.81
26/12/2014 02:52:30	1.68
26/12/2014 02:54:00	1.81
26/12/2014 02:55:30	1.75
26/12/2014 02:57:00	1.93
26/12/2014 02:58:30	1.68
26/12/2014 03:00:00	1.62
26/12/2014 03:01:30	1.68
26/12/2014 03:03:00	1.68
26/12/2014 03:04:30	1.75
26/12/2014 03:06:00	1.81
26/12/2014 03:07:30	1.62
26/12/2014 03:09:00	1.62
26/12/2014 03:10:30	1.75
26/12/2014 03:12:00	2.12
26/12/2014 03:13:30	2.18
26/12/2014 03:15:00	1.87
26/12/2014 03:16:30	2.12
26/12/2014 03:18:00	1.93
26/12/2014 03:19:30	1.93
26/12/2014 03:21:00	2
26/12/2014 03:22:30	2.18
26/12/2014 03:24:00	1.93
26/12/2014 03:25:30	2.06
26/12/2014 03:27:00	2.18
26/12/2014 03:28:30	2
26/12/2014 03:30:00	1.87
26/12/2014 03:31:30	1.93
26/12/2014 03:33:00	1.93
26/12/2014 03:34:30	1.93
26/12/2014 03:36:00	1.93
26/12/2014 03:37:30	1.87
26/12/2014 03:39:00	1.87
26/12/2014 03:40:30	1.75
26/12/2014 03:42:00	1.75
26/12/2014 03:43:30	1.81
26/12/2014 03:45:00	1.81
26/12/2014 03:46:30	1.81
26/12/2014 03:48:00	1.81
26/12/2014 03:49:30	1.93
26/12/2014 03:51:00	2.5
26/12/2014 03:52:30	2.18
26/12/2014 03:54:00	1.93
26/12/2014 03:55:30	1.93
26/12/2014 03:57:00	2.56
26/12/2014 03:58:30	2.31
26/12/2014 04:00:00	2.25
26/12/2014 04:01:30	2.43
26/12/2014 04:03:00	2.37
26/12/2014 04:04:30	2.56
26/12/2014 04:06:00	2.5
26/12/2014 04:07:30	2.5
26/12/2014 04:09:00	2.31
26/12/2014 04:10:30	2.56
26/12/2014 04:12:00	2.56
26/12/2014 04:13:30	2.56
26/12/2014 04:15:00	3
26/12/2014 04:16:30	2.56
26/12/2014 04:18:00	2.5
26/12/2014 04:19:30	1.62
26/12/2014 04:21:00	1.68
26/12/2014 04:22:30	1.68
26/12/2014 04:24:00	2.12
26/12/2014 04:25:30	2.25
26/12/2014 04:27:00	1.56
26/12/2014 04:28:30	2
26/12/2014 04:30:00	1.75
26/12/2014 04:31:30	1.93
26/12/2014 04:33:00	1.93
26/12/2014 04:34:30	2.12
26/12/2014 04:36:00	2.56
26/12/2014 04:37:30	1.31
26/12/2014 04:39:00	2
26/12/2014 04:40:30	2.25
26/12/2014 04:42:00	1.31
26/12/2014 04:43:30	1.37
26/12/2014 04:45:00	2.93
26/12/2014 04:46:30	1.81
26/12/2014 04:48:00	1.68
26/12/2014 04:49:30	1.75
26/12/2014 04:51:00	1.62
26/12/2014 04:52:30	1.81
26/12/2014 04:54:00	1.87
26/12/2014 04:55:30	1.93
26/12/2014 04:57:00	1.93
26/12/2014 04:58:30	1.93
26/12/2014 05:00:00	1.93
26/12/2014 05:01:30	2.75
26/12/2014 05:03:00	2.75
26/12/2014 05:04:30	2.87
26/12/2014 05:06:00	3.56
26/12/2014 05:07:30	2.75
26/12/2014 05:09:00	1.68
26/12/2014 05:10:30	1.93
26/12/2014 05:12:00	1.93
26/12/2014 05:13:30	1.93
26/12/2014 05:15:00	1.93
26/12/2014 05:16:30	1.87
26/12/2014 05:18:00	1.75
26/12/2014 05:19:30	1.75
26/12/2014 05:21:00	1.93
26/12/2014 05:22:30	3.31
26/12/2014 05:24:00	2.25
26/12/2014 05:25:30	2.18
26/12/2014 05:27:00	2.12
26/12/2014 05:28:30	2.25
26/12/2014 05:30:00	2.37
26/12/2014 05:31:30	2.18
26/12/2014 05:33:00	2.5
26/12/2014 05:34:30	2.37
26/12/2014 05:36:00	2.56
26/12/2014 05:37:30	3.12
26/12/2014 05:39:00	3
26/12/2014 05:40:30	2.81
26/12/2014 05:42:00	2.62
26/12/2014 05:43:30	1.62
26/12/2014 05:45:00	4.43
26/12/2014 05:46:30	3.37
26/12/2014 05:48:00	4
26/12/2014 05:49:30	3.62
26/12/2014 05:51:00	3.56
26/12/2014 05:52:30	3.56
26/12/2014 05:54:00	3.68
26/12/2014 05:55:30	3.37
26/12/2014 05:57:00	3.31
26/12/2014 05:58:30	3.06
26/12/2014 06:00:00	3.37
26/12/2014 06:01:30	3
26/12/2014 06:03:00	3.37
26/12/2014 06:04:30	3.31
26/12/2014 06:06:00	3.18
26/12/2014 06:07:30	3.31
26/12/2014 06:09:00	1.81
26/12/2014 06:10:30	2.43
26/12/2014 06:12:00	2.93
26/12/2014 06:13:30	3.43
26/12/2014 06:15:00	3.25
26/12/2014 06:16:30	3.18
26/12/2014 06:18:00	3.31
26/12/2014 06:19:30	2.93
26/12/2014 06:21:00	2.68
26/12/2014 06:22:30	1.56
26/12/2014 06:24:00	1.68
26/12/2014 06:25:30	1.62
26/12/2014 06:27:00	4.31
26/12/2014 06:28:30	4.31
26/12/2014 06:30:00	3.93
26/12/2014 06:31:30	4
26/12/2014 06:33:00	4.12
26/12/2014 06:34:30	4.25
26/12/2014 06:36:00	4.62
26/12/2014 06:37:30	5.18
26/12/2014 06:39:00	5.18
26/12/2014 06:40:30	3.5
26/12/2014 06:42:00	5.12
26/12/2014 06:43:30	4.87
26/12/2014 06:45:00	4.56
26/12/2014 06:46:30	4.5
26/12/2014 06:48:00	4.12
26/12/2014 06:49:30	3.31
26/12/2014 06:51:00	4.56
26/12/2014 06:52:30	4.62
26/12/2014 06:54:00	3.87
26/12/2014 06:55:30	3.75
26/12/2014 06:57:00	4.75
26/12/2014 06:58:30	5
26/12/2014 07:00:00	5.43
26/12/2014 07:01:30	4.06
26/12/2014 07:03:00	3.68
26/12/2014 07:04:30	3.81
26/12/2014 07:06:00	4.06
26/12/2014 07:07:30	3.93
26/12/2014 07:09:00	3.75
26/12/2014 07:10:30	3.93
26/12/2014 07:12:00	4.06
26/12/2014 07:13:30	3.87
26/12/2014 07:15:00	3.68
26/12/2014 07:16:30	3.81
26/12/2014 07:18:00	4.5
26/12/2014 07:19:30	4.18
26/12/2014 07:21:00	4
26/12/2014 07:22:30	3.93
26/12/2014 07:24:00	4.18
26/12/2014 07:25:30	4.06
26/12/2014 07:27:00	4
26/12/2014 07:28:30	3.68
26/12/2014 07:30:00	4.18
26/12/2014 07:31:30	4.18
26/12/2014 07:33:00	4.12
26/12/2014 07:34:30	4
26/12/2014 07:36:00	4.12
26/12/2014 07:37:30	4.12
26/12/2014 07:39:00	4.18
26/12/2014 07:40:30	4.06
26/12/2014 07:42:00	3.62
26/12/2014 07:43:30	4.56
26/12/2014 07:45:00	4.62
26/12/2014 07:46:30	3.93
26/12/2014 07:48:00	4.31
26/12/2014 07:49:30	4.18
26/12/2014 07:51:00	4.12
26/12/2014 07:52:30	3.93
26/12/2014 07:54:00	4.37
26/12/2014 07:55:30	4.43
26/12/2014 07:57:00	4.25
26/12/2014 07:58:30	4.12
26/12/2014 08:00:00	4.56
26/12/2014 08:01:30	4.56
26/12/2014 08:03:00	4.12
26/12/2014 08:04:30	4.12
26/12/2014 08:06:00	4.06
26/12/2014 08:07:30	3.87
26/12/2014 08:09:00	4
26/12/2014 08:10:30	3.81
26/12/2014 08:12:00	4.12
26/12/2014 08:13:30	4.18
26/12/2014 08:15:00	4.25
26/12/2014 08:16:30	4.31
26/12/2014 08:18:00	4.43
26/12/2014 08:19:30	4.93
26/12/2014 08:21:00	4.25
26/12/2014 08:22:30	4.31
26/12/2014 08:24:00	4.31
26/12/2014 08:25:30	4.25
26/12/2014 08:27:00	4.37
26/12/2014 08:28:30	4.18
26/12/2014 08:30:00	3.68
26/12/2014 08:31:30	3.81
26/12/2014 08:33:00	4.25
26/12/2014 08:34:30	4.12
26/12/2014 08:36:00	4.25
26/12/2014 08:37:30	4.18
26/12/2014 08:39:00	4
26/12/2014 08:40:30	4.56
26/12/2014 08:42:00	4.31
26/12/2014 08:43:30	3.62
26/12/2014 08:45:00	3.56
26/12/2014 08:46:30	3.25
26/12/2014 08:48:00	3.68
26/12/2014 08:49:30	3.62
26/12/2014 08:51:00	3.81
26/12/2014 08:52:30	4.12
26/12/2014 08:54:00	4.12
26/12/2014 08:55:30	4
26/12/2014 08:57:00	3.31
26/12/2014 08:58:30	3.25
26/12/2014 09:00:00	3.75
26/12/2014 09:01:30	3.87
26/12/2014 09:03:00	4.75
26/12/2014 09:04:30	4.25
26/12/2014 09:06:00	2.68
26/12/2014 09:07:30	2.68
26/12/2014 09:09:00	2.68
26/12/2014 09:10:30	3.06
26/12/2014 09:12:00	2.81
26/12/2014 09:13:30	3.31
26/12/2014 09:15:00	3
26/12/2014 09:16:30	2.93
26/12/2014 09:18:00	3.5
26/12/2014 09:19:30	3.87
26/12/2014 09:21:00	3.56
26/12/2014 09:22:30	3.31
26/12/2014 09:24:00	3.37
26/12/2014 09:25:30	4.12
26/12/2014 09:27:00	4.31
26/12/2014 09:28:30	3.87
26/12/2014 09:30:00	5.37
26/12/2014 09:31:30	5.62
26/12/2014 09:33:00	5.37
26/12/2014 09:34:30	4.87
26/12/2014 09:36:00	5.37
26/12/2014 09:37:30	3.68
26/12/2014 09:39:00	3.93
26/12/2014 09:40:30	4.18
26/12/2014 09:42:00	3.93
26/12/2014 09:43:30	3.62
26/12/2014 09:45:00	3.87
26/12/2014 09:46:30	3.31
26/12/2014 09:48:00	5.18
26/12/2014 09:49:30	3.93
26/12/2014 09:51:00	3.75
26/12/2014 09:52:30	3.93
26/12/2014 09:54:00	3.93
26/12/2014 09:55:30	3.06
26/12/2014 09:57:00	3.25
26/12/2014 09:58:30	2.93
26/12/2014 10:00:00	3.31
26/12/2014 10:01:30	3.25
26/12/2014 10:03:00	3.43
26/12/2014 10:04:30	3.93
26/12/2014 10:06:00	3
26/12/2014 10:07:30	3.62
26/12/2014 10:09:00	3.43
26/12/2014 10:10:30	3.68
26/12/2014 10:12:00	4.43
26/12/2014 10:13:30	3.56
26/12/2014 10:15:00	3.25
26/12/2014 10:16:30	3.56
26/12/2014 10:18:00	3.43
26/12/2014 10:19:30	3.18
26/12/2014 10:21:00	3
26/12/2014 10:22:30	3.43
26/12/2014 10:24:00	3.12
26/12/2014 10:25:30	3.62
26/12/2014 10:27:00	3.12
26/12/2014 10:28:30	3.12
26/12/2014 10:30:00	2.93
26/12/2014 10:31:30	3.37
26/12/2014 10:33:00	3.68
26/12/2014 10:34:30	3.5
26/12/2014 10:36:00	3.25
26/12/2014 10:37:30	3.43
26/12/2014 10:39:00	3.68
26/12/2014 10:40:30	3.62
26/12/2014 10:42:00	3.31
26/12/2014 10:43:30	2.87
26/12/2014 10:45:00	3.56
26/12/2014 10:46:30	4.75
26/12/2014 10:48:00	3.93
26/12/2014 10:49:30	3.56
26/12/2014 10:51:00	4.12
26/12/2014 10:52:30	3.93
26/12/2014 10:54:00	2.06
26/12/2014 10:55:30	3.5
26/12/2014 10:57:00	3.56
26/12/2014 10:58:30	3.87
26/12/2014 11:00:00	4.62
26/12/2014 11:01:30	4.56
26/12/2014 11:03:00	3.5
26/12/2014 11:04:30	3.81
26/12/2014 11:06:00	3.5
26/12/2014 11:07:30	3.93
26/12/2014 11:09:00	3.93
26/12/2014 11:10:30	3.62
26/12/2014 11:12:00	3.75
26/12/2014 11:13:30	3.31
26/12/2014 11:15:00	3.37
26/12/2014 11:16:30	3.5
26/12/2014 11:18:00	3.87
26/12/2014 11:19:30	3.43
26/12/2014 11:21:00	4.06
26/12/2014 11:22:30	3.62
26/12/2014 11:24:00	3.5
26/12/2014 11:25:30	3.75
26/12/2014 11:27:00	3.68
26/12/2014 11:28:30	4.31
26/12/2014 11:30:00	4
26/12/2014 11:31:30	3.62
26/12/2014 11:33:00	3.62
26/12/2014 11:34:30	3.93
26/12/2014 11:36:00	4.12
26/12/2014 11:37:30	3.56
26/12/2014 11:39:00	3.62
26/12/2014 11:40:30	3.5
26/12/2014 11:42:00	2.81
26/12/2014 11:43:30	3.56
26/12/2014 11:45:00	3.5
26/12/2014 11:46:30	3.43
26/12/2014 11:48:00	2.43
26/12/2014 11:49:30	3
26/12/2014 11:51:00	2.75
26/12/2014 11:52:30	2.68
26/12/2014 11:54:00	2.81
26/12/2014 11:55:30	2.56
26/12/2014 11:57:00	2.75
26/12/2014 11:58:30	2.68
26/12/2014 12:00:00	2.56
26/12/2014 12:01:30	2.68
26/12/2014 12:03:00	2.81
26/12/2014 12:04:30	2.87
26/12/2014 12:06:00	3
26/12/2014 12:07:30	2.75
26/12/2014 12:09:00	2.81
26/12/2014 12:10:30	2.81
26/12/2014 12:12:00	2.56
26/12/2014 12:13:30	2.75
26/12/2014 12:15:00	2.87
26/12/2014 12:16:30	2.93
26/12/2014 12:18:00	2.75
26/12/2014 12:19:30	3.68
26/12/2014 12:21:00	3.18
26/12/2014 12:22:30	2.56
26/12/2014 12:24:00	2.43
26/12/2014 12:25:30	2.68
26/12/2014 12:27:00	2.75
26/12/2014 12:28:30	2.18
26/12/2014 12:30:00	2.68
26/12/2014 12:31:30	2.62
26/12/2014 12:33:00	2.56
26/12/2014 12:34:30	2.56
26/12/2014 12:36:00	2.31
26/12/2014 12:37:30	1.62
26/12/2014 12:39:00	2.68
26/12/2014 12:40:30	1.93
26/12/2014 12:42:00	2.93
26/12/2014 12:43:30	3.37
26/12/2014 12:45:00	2.81
26/12/2014 12:46:30	2.37
26/12/2014 12:48:00	2.25
26/12/2014 12:49:30	2.12
26/12/2014 12:51:00	2.31
26/12/2014 12:52:30	2.37
26/12/2014 12:54:00	2.31
26/12/2014 12:55:30	2.25
26/12/2014 12:57:00	2.37
26/12/2014 12:58:30	2.31
26/12/2014 13:00:00	2.5
26/12/2014 13:01:30	2.43
26/12/2014 13:03:00	2.31
26/12/2014 13:04:30	2.18
26/12/2014 13:06:00	1.81
26/12/2014 13:07:30	2.93
26/12/2014 13:09:00	2.43
26/12/2014 13:10:30	2.5
26/12/2014 13:12:00	2.62
26/12/2014 13:13:30	2.31
26/12/2014 13:15:00	2.37
26/12/2014 13:16:30	1.93
26/12/2014 13:18:00	1.87
26/12/2014 13:19:30	2.62
26/12/2014 13:21:00	1.93
26/12/2014 13:22:30	2.31
26/12/2014 13:24:00	2.12
26/12/2014 13:25:30	2.43
26/12/2014 13:27:00	3.06
26/12/2014 13:28:30	2.56
26/12/2014 13:30:00	1.18
26/12/2014 13:31:30	2
26/12/2014 13:33:00	1.25
26/12/2014 13:34:30	1.56
26/12/2014 13:36:00	2.12
26/12/2014 13:37:30	2.31
26/12/2014 13:39:00	2.31
26/12/2014 13:40:30	2.18
26/12/2014 13:42:00	2.06
26/12/2014 13:43:30	2.25
26/12/2014 13:45:00	2
26/12/2014 13:46:30	2
26/12/2014 13:48:00	2.06
26/12/2014 13:49:30	1.93
26/12/2014 13:51:00	1.75
26/12/2014 13:52:30	2.43
26/12/2014 13:54:00	2.12
26/12/2014 13:55:30	2.12
26/12/2014 13:57:00	2.12
26/12/2014 13:58:30	2.25
26/12/2014 14:00:00	2
26/12/2014 14:01:30	2
26/12/2014 14:03:00	2.06
26/12/2014 14:04:30	2.06
26/12/2014 14:06:00	2.06
26/12/2014 14:07:30	2.12
26/12/2014 14:09:00	1.93
26/12/2014 14:10:30	1.93
26/12/2014 14:12:00	2.18
26/12/2014 14:13:30	2.25
26/12/2014 14:15:00	1.93
26/12/2014 14:16:30	2
26/12/2014 14:18:00	1.93
26/12/2014 14:19:30	2.43
26/12/2014 14:21:00	2.68
26/12/2014 14:22:30	2.18
26/12/2014 14:24:00	2.06
26/12/2014 14:25:30	1.81
26/12/2014 14:27:00	2.12
26/12/2014 14:28:30	1.81
26/12/2014 14:30:00	1.68
26/12/2014 14:31:30	1.93
26/12/2014 14:33:00	1.93
26/12/2014 14:34:30	1.81
26/12/2014 14:36:00	1.87
26/12/2014 14:37:30	1.87
26/12/2014 14:39:00	1.93
26/12/2014 14:40:30	1.93
26/12/2014 14:42:00	2.56
26/12/2014 14:43:30	1.75
26/12/2014 14:45:00	2.25
26/12/2014 14:46:30	1.68
26/12/2014 14:48:00	1.68
26/12/2014 14:49:30	1.81
26/12/2014 14:51:00	1.93
26/12/2014 14:52:30	2
26/12/2014 14:54:00	1.5
26/12/2014 14:55:30	1.93
26/12/2014 14:57:00	2.06
26/12/2014 14:58:30	1.93
26/12/2014 15:00:00	1.68
26/12/2014 15:01:30	1.81
26/12/2014 15:03:00	2
26/12/2014 15:04:30	1.93
26/12/2014 15:06:00	1.75
26/12/2014 15:07:30	1.81
26/12/2014 15:09:00	1.81
26/12/2014 15:10:30	2.18
26/12/2014 15:12:00	2.68
26/12/2014 15:13:30	2.12
26/12/2014 15:15:00	1.93
26/12/2014 15:16:30	1.68
26/12/2014 15:18:00	1.43
26/12/2014 15:19:30	1.68
26/12/2014 15:21:00	1.68
26/12/2014 15:22:30	1.81
26/12/2014 15:24:00	3
26/12/2014 15:25:30	2.06
26/12/2014 15:27:00	1.93
26/12/2014 15:28:30	1.31
26/12/2014 15:30:00	1.93
26/12/2014 15:31:30	1.68
26/12/2014 15:33:00	2.12
26/12/2014 15:34:30	2
26/12/2014 15:36:00	1.81
26/12/2014 15:37:30	1.93
26/12/2014 15:39:00	1.93
26/12/2014 15:40:30	2.06
26/12/2014 15:42:00	2
26/12/2014 15:43:30	1.93
26/12/2014 15:45:00	2.06
26/12/2014 15:46:30	2.25
26/12/2014 15:48:00	2.12
26/12/2014 15:49:30	2
26/12/2014 15:51:00	2
26/12/2014 15:52:30	2.18
26/12/2014 15:54:00	2.31
26/12/2014 15:55:30	2.43
26/12/2014 15:57:00	2.25
26/12/2014 15:58:30	2.43
26/12/2014 16:00:00	2.5
26/12/2014 16:01:30	2.56
26/12/2014 16:03:00	2.31
26/12/2014 16:04:30	2.18
26/12/2014 16:06:00	2.12
26/12/2014 16:07:30	2.68
26/12/2014 16:09:00	2.62
26/12/2014 16:10:30	2.18
26/12/2014 16:12:00	2.56
26/12/2014 16:13:30	2.43
26/12/2014 16:15:00	2.62
26/12/2014 16:16:30	2.18
26/12/2014 16:18:00	2.25
26/12/2014 16:19:30	2.5
26/12/2014 16:21:00	2.62
26/12/2014 16:22:30	2.25
26/12/2014 16:24:00	2.43
26/12/2014 16:25:30	2.25
26/12/2014 16:27:00	2.25
26/12/2014 16:28:30	2.37
26/12/2014 16:30:00	2.62
26/12/2014 16:31:30	2.68
26/12/2014 16:33:00	2.18
26/12/2014 16:34:30	2.12
26/12/2014 16:36:00	2.25
26/12/2014 16:37:30	2.18
26/12/2014 16:39:00	2.25
26/12/2014 16:40:30	2.18
26/12/2014 16:42:00	2.68
26/12/2014 16:43:30	2.68
26/12/2014 16:45:00	2.68
26/12/2014 16:46:30	2.56
26/12/2014 16:48:00	2.68
26/12/2014 16:49:30	2.31
26/12/2014 16:51:00	2.56
26/12/2014 16:52:30	2.93
26/12/2014 16:54:00	2.56
26/12/2014 16:55:30	2.31
26/12/2014 16:57:00	2.43
26/12/2014 16:58:30	2.62
26/12/2014 17:00:00	2.31
26/12/2014 17:01:30	2.25
26/12/2014 17:03:00	2.25
26/12/2014 17:04:30	2
26/12/2014 17:06:00	2.12
26/12/2014 17:07:30	3.25
26/12/2014 17:09:00	3.5
26/12/2014 17:10:30	3.56
26/12/2014 17:12:00	3.68
26/12/2014 17:13:30	3.56
26/12/2014 17:15:00	3.62
26/12/2014 17:16:30	3.56
26/12/2014 17:18:00	3.31
26/12/2014 17:19:30	3.31
26/12/2014 17:21:00	3.68
26/12/2014 17:22:30	3.31
26/12/2014 17:24:00	3.06
26/12/2014 17:25:30	3.5
26/12/2014 17:27:00	2.68
26/12/2014 17:28:30	3.31
26/12/2014 17:30:00	3.93
26/12/2014 17:31:30	2.87
26/12/2014 17:33:00	3.87
26/12/2014 17:34:30	3.75
26/12/2014 17:36:00	4.25
26/12/2014 17:37:30	3.93
26/12/2014 17:39:00	3.87
26/12/2014 17:40:30	3.93
26/12/2014 17:42:00	3.75
26/12/2014 17:43:30	2.81
26/12/2014 17:45:00	2.43
26/12/2014 17:46:30	2.62
26/12/2014 17:48:00	2.43
26/12/2014 17:49:30	2.31
26/12/2014 17:51:00	2.68
26/12/2014 17:52:30	2.5
26/12/2014 17:54:00	2.56
26/12/2014 17:55:30	2.25
26/12/2014 17:57:00	2.25
26/12/2014 17:58:30	2.56
26/12/2014 18:00:00	2.68
26/12/2014 18:01:30	2.5
26/12/2014 18:03:00	2.37
26/12/2014 18:04:30	4.18
26/12/2014 18:06:00	4.25
26/12/2014 18:07:30	4.5
26/12/2014 18:09:00	4.43
26/12/2014 18:10:30	3.25
26/12/2014 18:12:00	2.68
26/12/2014 18:13:30	2.68
26/12/2014 18:15:00	2.68
26/12/2014 18:16:30	2.75
26/12/2014 18:18:00	3.56
26/12/2014 18:19:30	2.81
26/12/2014 18:21:00	2.75
26/12/2014 18:22:30	3.25
26/12/2014 18:24:00	4.37
26/12/2014 18:25:30	3.06
26/12/2014 18:27:00	3.12
26/12/2014 18:28:30	2.87
26/12/2014 18:30:00	2.62
26/12/2014 18:31:30	3.18
26/12/2014 18:33:00	2.31
26/12/2014 18:34:30	2.25
26/12/2014 18:36:00	2.31
26/12/2014 18:37:30	2.87
26/12/2014 18:39:00	2.43
26/12/2014 18:40:30	2.43
26/12/2014 18:42:00	4.93
26/12/2014 18:43:30	3.56
26/12/2014 18:45:00	3.37
26/12/2014 18:46:30	3.43
26/12/2014 18:48:00	3.56
26/12/2014 18:49:30	3.31
26/12/2014 18:51:00	3.68
26/12/2014 18:52:30	3.43
26/12/2014 18:54:00	3.37
26/12/2014 18:55:30	3.43
26/12/2014 18:57:00	3.56
26/12/2014 18:58:30	3.12
26/12/2014 19:00:00	3.43
26/12/2014 19:01:30	3.68
26/12/2014 19:03:00	3.81
26/12/2014 19:04:30	3.37
26/12/2014 19:06:00	2.93
26/12/2014 19:07:30	2.75
26/12/2014 19:09:00	2.81
26/12/2014 19:10:30	2.87
26/12/2014 19:12:00	2.81
26/12/2014 19:13:30	3
26/12/2014 19:15:00	2.56
26/12/2014 19:16:30	2.43
26/12/2014 19:18:00	2.75
26/12/2014 19:19:30	1.81
26/12/2014 19:21:00	1
26/12/2014 19:22:30	2.81
26/12/2014 19:24:00	1
26/12/2014 19:25:30	1.5
26/12/2014 19:27:00	1.25
26/12/2014 19:28:30	1.31
26/12/2014 19:30:00	2.31
26/12/2014 19:31:30	3.5
26/12/2014 19:33:00	1.43
26/12/2014 19:34:30	1.18
26/12/2014 19:36:00	2.5
26/12/2014 19:37:30	3.68
26/12/2014 19:39:00	1.25
26/12/2014 19:40:30	1.87
26/12/2014 19:42:00	1.12
26/12/2014 19:43:30	1.43
26/12/2014 19:45:00	2
26/12/2014 19:46:30	3.37
26/12/2014 19:48:00	2.31
26/12/2014 19:49:30	1.56
26/12/2014 19:51:00	1.43
26/12/2014 19:52:30	2.25
26/12/2014 19:54:00	2.81
26/12/2014 19:55:30	2.75
26/12/2014 19:57:00	3.06
26/12/2014 19:58:30	3.31
26/12/2014 20:00:00	3
26/12/2014 20:01:30	3.31
26/12/2014 20:03:00	3.37
26/12/2014 20:04:30	3.31
26/12/2014 20:06:00	3.06
26/12/2014 20:07:30	3.31
26/12/2014 20:09:00	3
26/12/2014 20:10:30	3.31
26/12/2014 20:12:00	3.18
26/12/2014 20:13:30	3.25
26/12/2014 20:15:00	3.68
26/12/2014 20:16:30	3.31
26/12/2014 20:18:00	2.68
26/12/2014 20:19:30	2.68
26/12/2014 20:21:00	3.12
26/12/2014 20:22:30	2.87
26/12/2014 20:24:00	2.87
26/12/2014 20:25:30	3.06
26/12/2014 20:27:00	3
26/12/2014 20:28:30	3.18
26/12/2014 20:30:00	2.87
26/12/2014 20:31:30	2.75
26/12/2014 20:33:00	3.25
26/12/2014 20:34:30	3
26/12/2014 20:36:00	3.31
26/12/2014 20:37:30	2.5
26/12/2014 20:39:00	1.5
26/12/2014 20:40:30	1.56
26/12/2014 20:42:00	3.62
26/12/2014 20:43:30	2.75
26/12/2014 20:45:00	2.18
26/12/2014 20:46:30	1.37
26/12/2014 20:48:00	1.81
26/12/2014 20:49:30	2.68
26/12/2014 20:51:00	2.62
26/12/2014 20:52:30	2.56
26/12/2014 20:54:00	2.87
26/12/2014 20:55:30	2.56
26/12/2014 20:57:00	3.93
26/12/2014 20:58:30	3.75
26/12/2014 21:00:00	3.25
26/12/2014 21:01:30	3.31
26/12/2014 21:03:00	2.75
26/12/2014 21:04:30	2.75
26/12/2014 21:06:00	2.68
26/12/2014 21:07:30	2.87
26/12/2014 21:09:00	3.68
26/12/2014 21:10:30	3.06
26/12/2014 21:12:00	3.56
26/12/2014 21:13:30	2.81
26/12/2014 21:15:00	2.56
26/12/2014 21:16:30	3
26/12/2014 21:18:00	3.25
26/12/2014 21:19:30	3.12
26/12/2014 21:21:00	3.25
26/12/2014 21:22:30	3.68
26/12/2014 21:24:00	3.62
26/12/2014 21:25:30	3.43
26/12/2014 21:27:00	3.37
26/12/2014 21:28:30	3.43
26/12/2014 21:30:00	3.37
26/12/2014 21:31:30	3.31
26/12/2014 21:33:00	3.62
26/12/2014 21:34:30	3.12
26/12/2014 21:36:00	2.81
26/12/2014 21:37:30	2.81
26/12/2014 21:39:00	3.18
26/12/2014 21:40:30	3.31
26/12/2014 21:42:00	3.06
26/12/2014 21:43:30	2.87
26/12/2014 21:45:00	3.31
26/12/2014 21:46:30	3.31
26/12/2014 21:48:00	3.31
26/12/2014 21:49:30	3.37
26/12/2014 21:51:00	3.56
26/12/2014 21:52:30	1.75
26/12/2014 21:54:00	1.31
26/12/2014 21:55:30	1.62
26/12/2014 21:57:00	1.75
26/12/2014 21:58:30	2.68
26/12/2014 22:00:00	3.12
26/12/2014 22:01:30	3.5
26/12/2014 22:03:00	3.62
26/12/2014 22:04:30	3.56
26/12/2014 22:06:00	3.56
26/12/2014 22:07:30	3.31
26/12/2014 22:09:00	3.25
26/12/2014 22:10:30	3.31
26/12/2014 22:12:00	3.31
26/12/2014 22:13:30	3.43
26/12/2014 22:15:00	3.31
26/12/2014 22:16:30	3.31
26/12/2014 22:18:00	3.31
26/12/2014 22:19:30	3.43
26/12/2014 22:21:00	3.62
26/12/2014 22:22:30	3.31
26/12/2014 22:24:00	3.37
26/12/2014 22:25:30	3.37
26/12/2014 22:27:00	3
26/12/2014 22:28:30	1.93
26/12/2014 22:30:00	1.68
26/12/2014 22:31:30	1.62
26/12/2014 22:33:00	1.81
26/12/2014 22:34:30	1.62
26/12/2014 22:36:00	1.93
26/12/2014 22:37:30	1.81
26/12/2014 22:39:00	1.87
26/12/2014 22:40:30	1.81
26/12/2014 22:42:00	2.06
26/12/2014 22:43:30	3.75
26/12/2014 22:45:00	3.5
26/12/2014 22:46:30	3.18
26/12/2014 22:48:00	3.31
26/12/2014 22:49:30	3.31
26/12/2014 22:51:00	3.31
26/12/2014 22:52:30	3.25
26/12/2014 22:54:00	3.43
26/12/2014 22:55:30	3.37
26/12/2014 22:57:00	3.37
26/12/2014 22:58:30	3.5
26/12/2014 23:00:00	3.5
26/12/2014 23:01:30	3.5
26/12/2014 23:03:00	3.62
26/12/2014 23:04:30	3.37
26/12/2014 23:06:00	3.37
26/12/2014 23:07:30	3.43
26/12/2014 23:09:00	3.31
26/12/2014 23:10:30	3.37
26/12/2014 23:12:00	3.62
26/12/2014 23:13:30	3.56
26/12/2014 23:15:00	3.31
26/12/2014 23:16:30	3.37
26/12/2014 23:18:00	3.25
26/12/2014 23:19:30	3.18
26/12/2014 23:21:00	3.25
26/12/2014 23:22:30	3.31
26/12/2014 23:24:00	3.5
26/12/2014 23:25:30	3.31
26/12/2014 23:27:00	3.31
26/12/2014 23:28:30	3.25
26/12/2014 23:30:00	3.31
26/12/2014 23:31:30	3.25
26/12/2014 23:33:00	3.37
26/12/2014 23:34:30	3.18
26/12/2014 23:36:00	3.5
26/12/2014 23:37:30	3.43
26/12/2014 23:39:00	2.68
26/12/2014 23:40:30	1.93
26/12/2014 23:42:00	1.87
26/12/2014 23:43:30	0.93
26/12/2014 23:45:00	3.12
26/12/2014 23:46:30	3.18
26/12/2014 23:48:00	3.5
26/12/2014 23:49:30	3.43
26/12/2014 23:51:00	3.12
26/12/2014 23:52:30	3.06
26/12/2014 23:54:00	2.68
26/12/2014 23:55:30	3.37
26/12/2014 23:57:00	3.12
26/12/2014 23:58:30	3
27/12/2014 00:00:00	2.93
27/12/2014 00:01:30	3.18
27/12/2014 00:03:00	3.12
27/12/2014 00:04:30	1.93
27/12/2014 00:06:00	2
27/12/2014 00:07:30	1.37
27/12/2014 00:09:00	2.12
27/12/2014 00:10:30	1.93
27/12/2014 00:12:00	3.12
27/12/2014 00:13:30	2.62
27/12/2014 00:15:00	1.93
27/12/2014 00:16:30	1.87
27/12/2014 00:18:00	1.93
27/12/2014 00:19:30	2.12
27/12/2014 00:21:00	1.75
27/12/2014 00:22:30	1.93
27/12/2014 00:24:00	1.81
27/12/2014 00:25:30	1.93
27/12/2014 00:27:00	1.56
27/12/2014 00:28:30	3.12
27/12/2014 00:30:00	2.5
27/12/2014 00:31:30	1.93
27/12/2014 00:33:00	1.81
27/12/2014 00:34:30	1.87
27/12/2014 00:36:00	1.81
27/12/2014 00:37:30	1.81
27/12/2014 00:39:00	1.87
27/12/2014 00:40:30	1.81
27/12/2014 00:42:00	1.81
27/12/2014 00:43:30	2.06
27/12/2014 00:45:00	1.12
27/12/2014 00:46:30	1.87
27/12/2014 00:48:00	1.93
27/12/2014 00:49:30	1.93
27/12/2014 00:51:00	1.87
27/12/2014 00:52:30	1.75
27/12/2014 00:54:00	1.56
27/12/2014 00:55:30	1.75
27/12/2014 00:57:00	1.75
27/12/2014 00:58:30	1.06
27/12/2014 01:00:00	1.81
27/12/2014 01:01:30	1.75
27/12/2014 01:03:00	1.75
27/12/2014 01:04:30	1.75
27/12/2014 01:06:00	1.25
27/12/2014 01:07:30	1.68
27/12/2014 01:09:00	1.81
27/12/2014 01:10:30	2.12
27/12/2014 01:12:00	1.75
27/12/2014 01:13:30	1.75
27/12/2014 01:15:00	1.93
27/12/2014 01:16:30	1.68
27/12/2014 01:18:00	1.68
27/12/2014 01:19:30	1.68
27/12/2014 01:21:00	1.62
27/12/2014 01:22:30	1.81
27/12/2014 01:24:00	1.68
27/12/2014 01:25:30	1.68
27/12/2014 01:27:00	1.62
27/12/2014 01:28:30	1.75
27/12/2014 01:30:00	1.68
27/12/2014 01:31:30	1.62
27/12/2014 01:33:00	1.62
27/12/2014 01:34:30	1.68
27/12/2014 01:36:00	1.68
27/12/2014 01:37:30	1.62
27/12/2014 01:39:00	1.62
27/12/2014 01:40:30	1.68
27/12/2014 01:42:00	1.56
27/12/2014 01:43:30	1.56
27/12/2014 01:45:00	1.56
27/12/2014 01:46:30	1.62
27/12/2014 01:48:00	1.5
27/12/2014 01:49:30	1.5
27/12/2014 01:51:00	1.68
27/12/2014 01:52:30	1.62
27/12/2014 01:54:00	1.56
27/12/2014 01:55:30	1.56
27/12/2014 01:57:00	1.5
[truncated: 114,161 more rows]
